# Supplementary material for: Interindividual Variability in Thyroid Cartilage Lamina Width and Its Implications for Personalized Medialization Thyroplasty
Source: J Pers Med. 2026 May 29;16(6):294. doi: 10.3390/jpm16060294 (PMC13302219; doi:10.3390/jpm16060294)
Supplement: Supplementary file 1 [file jpm-16-00294-s001.zip]

Archive with 1 entries (1 files):
- jpm-4149977-supplementary.pdf
